# Supplementary material for: New Pipeline for Analysing Fruit Proteolytic Products Used as Digestive Health Nutraceuticals
Source: Int J Mol Sci. 2024 Sep 25;25(19):10315. doi: 10.3390/ijms251910315 (PMC11476805; doi:10.3390/ijms251910315)
Supplement: Supplementary file 1 [file ijms-25-10315-s001.zip]

Archive with 1 entries (1 files):
- ijms-3169664-supplementary.pdf
